# Supplementary material for: Development of Genetically Encoded Fluorescent KSR1-Based Probes to Track Ceramides during Phagocytosis
Source: Int J Mol Sci. 2024 Mar 5;25(5):2996. doi: 10.3390/ijms25052996 (PMC10932182; doi:10.3390/ijms25052996)
Supplement: Supplementary file 1 [file ijms-25-02996-s001.zip › Supplementary_Data_S2.xlsx]

## Sheet: T1.PureProtDOPC
Please see materials and methods Liposome Microarray-based assay as well as Table S1 in the Supplementary Materials for liposome composition and lipid abbreviations
NBI = normalized binding intensity score
	NBI score
Liposome	N-KSR			C-KSR
DOPC	0.031493	0.0241803	0.0365	0.0310743	0.0313355	0.0383912
2% CER	0.0464	0.0764546	0.030603	0.0153751	0.0306039
5%CER	0.0535	0.0771224	0.0428892	0.0268663	0.0378748
10%CER	0.0741	0.046346	0.0540053	0.093725	0.0389681
2% SM	0.091	0.0816068	0.038327	0.032239	0.0293082
5% SM	0.0933	0.0571479	0.0612903	0.0373929	0.0272255
10% SM	0.1051	0.0612024	0.0420763	0.0381535	0.039383
2% GlcCER	0.0995	0.10254	0.1217	0.0441392	0.0463696
2%Sph	0.0773	0.0467409	0.0354699	0.024073
5%Sph	0.0866	0.0322667	0.026191	0.026133
10%Sph	0.0666	0.0499285	0.0250818	0.035214
2% CER-1P	0.0649732	0.0372208		0.0367421
5% CER-1P	0.0516	0.075872	0.0595277	0.0414363
10% CER-1P	0.1173	0.0826153		0.0607115
PI(4,5)P2	0.026	0.0265682	0.0356084	0.0294928	0.0324974
*NB: empty cells represent liposome spots that were not analyzable (for example due to the presence of aggregates, liposome instability, washout, or lipid streaking during array fabrication)
DOPC Average		0.0307244			0.0336003
	Log2(NBI/Average DOPC NBI)
Liposome	N-KSR			C-KSR
DOPC	0.0356465087230647	-0.345555975169681	0.248509717178976	-0.112754689596905	-0.100676723221095	0.192300289143462
2% CER	0.559091549816104	1.6607729306263	-0.254225640148332	-1.01512816797443	-0.0340827491752048	-
5%CER	0.764505635977041	1.67331984980997	0.232717773864543	-0.20992200769999	0.273440627911116	-
10%CER	1.23444028699437	0.938615427073984	0.565204186900299	1.59271295401967	0.314492900100275	-
2% SM	1.53083328977459	1.75485837030845	0.0704630323854352	0.0530873562858391	-0.0964939458901783	-
5% SM	1.56684382554029	1.24086885507749	0.747761172573225	0.267044324177811	-0.20283851859577	-
10% SM	1.73865750865071	1.33975712642536	0.205112410749222	0.296094811936646	0.329774717036748	-
2% GlcCER	1.65966327011954	2.08429089354476	1.73736079894635	0.506338301721496	0.565379015768316	-
2%Sph	1.29543515861338	0.950853754253974	-0.0413019332204833	-0.368305485244233	-	-
5%Sph	1.45933376941526	0.416214818405546	-0.478824438296853	-0.24984867649967	-	-
10%Sph	1.08048892175979	1.04603218604382	-0.541255174224762	0.180427685669843	-	-
2% CER-1P	1.04481061750144	0.622278331208555	-	0.241711362208388	-	-
5% CER-1P	0.712337810111786	1.64973633993198	0.705665464899089	0.415173443582548	-	-
10% CER-1P	1.89709785271704	1.17851308215264	-	0.966248556381121	-	-
PI(4,5)P2	-0.276521632283014	0.135868576331181	-0.0356774742369912	-0.0753571646765935	0.0525265014551315
Statistical Analysis Summary
Two-way ANOVA	Ordinary
Alpha	0.05
Source of Variation	% of total variation	P value	P value summary	Significant?
Interaction	9.997	0.7509	ns	No
Row Factor	27.43	0.0507	ns	No
Column Factor	18.8	0.0001	***	Yes
ANOVA table	SS (Type III)	DF	MS	F (DFn, DFd)	P value
Interaction	3.549	14	0.2535	F (14, 39) = 0.7102	P=0.7509
Row Factor	9.738	14	0.6956	F (14, 39) = 1.949	P=0.0507
Column Factor	6.673	1	6.673	F (1, 39) = 18.70	P=0.0001
Residual	13.92	39	0.3569
Difference between column means				Data summary
Predicted (LS) mean of N-KSR	0.8438			Number of columns (Column Factor)	2
Predicted (LS) mean of C-KSR	0.1658			Number of rows (Row Factor)	15
Difference between predicted means	0.678			Number of values	69
SE of difference	0.1568
95% CI of difference	0.3608 to 0.9952
Number of families	2
Number of comparisons per family	14
Alpha	0.05
Šídák's multiple comparisons test
	Predicted (LS) mean diff.	95.00% CI of diff.	Below threshold?	Summary	Adjusted P Value
N-KSR
DOPC vs. 2% CER	-0.6757	-2.184 to 0.8328	No	ns	0.931
DOPC vs. 5%CER	-0.9106	-2.419 to 0.5978	No	ns	0.6349
DOPC vs. 10%CER	-0.9332	-2.442 to 0.5753	No	ns	0.5984
DOPC vs. 2% SM	-1.139	-2.648 to 0.3693	No	ns	0.296
DOPC vs. 5% SM	-1.206	-2.714 to 0.3029	No	ns	0.2236
DOPC vs. 10% SM	-1.115	-2.623 to 0.3935	No	ns	0.3259
DOPC vs. 2% GlcCER	-1.848	-3.356 to -0.3391	Yes	**	0.0072
DOPC vs. 2%Sph	-0.7555	-2.264 to 0.7530	No	ns	0.8566
DOPC vs. 5%Sph	-0.486	-1.995 to 1.022	No	ns	0.9959
DOPC vs. 10%Sph	-0.5489	-2.057 to 0.9596	No	ns	0.9872
DOPC vs. 2% CER-1P	-0.7836	-2.292 to 0.7249	No	ns	0.8227
DOPC vs. 5% CER-1P	-1.043	-2.552 to 0.4654	No	ns	0.4254
DOPC vs. 10% CER-1P	-1.558	-3.245 to 0.1283	No	ns	0.0913
DOPC vs. PI(4,5)P2	0.03831	-1.470 to 1.547	No	ns	>0.9999
C-KSR
DOPC vs. 2% CER	0.5176	-1.169 to 2.204	No	ns	0.9975
DOPC vs. 5%CER	-0.0388	-1.725 to 1.648	No	ns	>0.9999
DOPC vs. 10%CER	-0.9606	-2.647 to 0.7259	No	ns	0.716
DOPC vs. 2% SM	0.01466	-1.672 to 1.701	No	ns	>0.9999
DOPC vs. 5% SM	-0.03915	-1.726 to 1.647	No	ns	>0.9999
DOPC vs. 10% SM	-0.32	-2.007 to 1.367	No	ns	>0.9999
DOPC vs. 2% GlcCER	-0.5429	-2.229 to 1.144	No	ns	0.996
DOPC vs. 2%Sph	0.3613	-1.772 to 2.495	No	ns	>0.9999
DOPC vs. 5%Sph	0.2428	-1.891 to 2.376	No	ns	>0.9999
DOPC vs. 10%Sph	-0.1875	-2.321 to 1.946	No	ns	>0.9999
DOPC vs. 2% CER-1P	-0.2488	-2.382 to 1.885	No	ns	>0.9999
DOPC vs. 5% CER-1P	-0.4222	-2.556 to 1.711	No	ns	>0.9999
DOPC vs. 10% CER-1P	-0.9733	-3.107 to 1.160	No	ns	0.9215
DOPC vs. PI(4,5)P2	0.004372	-1.682 to 1.691	No	ns	>0.9999
Test details	Predicted (LS) mean 1	Predicted (LS) mean 2	Predicted (LS) mean diff.	SE of diff.	N1	N2	t	DF
N-KSR
DOPC vs. 2% CER	-0.02047	0.6552	-0.6757	0.4878	3	3	1.385	39
DOPC vs. 5%CER	-0.02047	0.8902	-0.9106	0.4878	3	3	1.867	39
DOPC vs. 10%CER	-0.02047	0.9128	-0.9332	0.4878	3	3	1.913	39
DOPC vs. 2% SM	-0.02047	1.119	-1.139	0.4878	3	3	2.335	39
DOPC vs. 5% SM	-0.02047	1.185	-1.206	0.4878	3	3	2.472	39
DOPC vs. 10% SM	-0.02047	1.095	-1.115	0.4878	3	3	2.286	39
DOPC vs. 2% GlcCER	-0.02047	1.827	-1.848	0.4878	3	3	3.788	39
DOPC vs. 2%Sph	-0.02047	0.735	-0.7555	0.4878	3	3	1.549	39
DOPC vs. 5%Sph	-0.02047	0.4656	-0.486	0.4878	3	3	0.9964	39
DOPC vs. 10%Sph	-0.02047	0.5284	-0.5489	0.4878	3	3	1.125	39
DOPC vs. 2% CER-1P	-0.02047	0.7631	-0.7836	0.4878	3	3	1.606	39
DOPC vs. 5% CER-1P	-0.02047	1.023	-1.043	0.4878	3	3	2.138	39
DOPC vs. 10% CER-1P	-0.02047	1.538	-1.558	0.5453	3	2	2.857	39
DOPC vs. PI(4,5)P2	-0.02047	-0.05878	0.03831	0.4878	3	3	0.07854	39
C-KSR
DOPC vs. 2% CER	-0.007044	-0.5246	0.5176	0.5453	3	2	0.949	39
DOPC vs. 5%CER	-0.007044	0.03176	-0.0388	0.5453	3	2	0.07115	39
DOPC vs. 10%CER	-0.007044	0.9536	-0.9606	0.5453	3	2	1.762	39
DOPC vs. 2% SM	-0.007044	-0.0217	0.01466	0.5453	3	2	0.02688	39
DOPC vs. 5% SM	-0.007044	0.0321	-0.03915	0.5453	3	2	0.07178	39
DOPC vs. 10% SM	-0.007044	0.3129	-0.32	0.5453	3	2	0.5867	39
DOPC vs. 2% GlcCER	-0.007044	0.5359	-0.5429	0.5453	3	2	0.9955	39
DOPC vs. 2%Sph	-0.007044	-0.3683	0.3613	0.6898	3	1	0.5237	39
DOPC vs. 5%Sph	-0.007044	-0.2498	0.2428	0.6898	3	1	0.352	39
DOPC vs. 10%Sph	-0.007044	0.1804	-0.1875	0.6898	3	1	0.2718	39
DOPC vs. 2% CER-1P	-0.007044	0.2417	-0.2488	0.6898	3	1	0.3606	39
DOPC vs. 5% CER-1P	-0.007044	0.4152	-0.4222	0.6898	3	1	0.6121	39
DOPC vs. 10% CER-1P	-0.007044	0.9662	-0.9733	0.6898	3	1	1.411	39
DOPC vs. PI(4,5)P2	-0.007044	-0.01142	0.004372	0.5453	3	2	0.008016	39

## Sheet: T2.Lysate-DOPC
Please see materials and methods Liposome Microarray-based assay as well as Table S1 in the Supplementary Materials for liposome composition and lipid abbreviations
NBI = normalized binding intensity score
	NBI score
Lysate	C-KSR-GS						N-KSR
Liposome/Array	1		2		3		1		2		3
5%C18CER	0.090674		0.0702566		0.036801		0.111057		0.760298		-0.695749
10%C18CER	0.0954902		0.098576		0.0510734		0.185722		1.2489		-0.222923
15%C18CER	0.112033		0.12717		0.066222		0.416217		1.61635		0.151816
5%DHCER	0.10467		0.112582		0.0437737		0.318139		1.44056		-0.445432
10%DHCER	0.097867		0.108593		0.0705336		0.221192		1.38853		0.242815
15%DHCER	0.0656079		0.0760388		0.039566		-0.355761		0.874399		-0.591234
2%Sph	0.0749606	0.0906432	0.0803699	0.0853879	0.059056	0.0710995	-0.163498	0.110568	0.95432	1.0417	-0.0134118	0.254343
5%Sph	0.0940041	0.103034	0.101006	0.102159	0.062716	0.0712175	0.163092	0.295419	1.28403	1.3004	0.0733377	0.256736
10%Sph	0.0737115	0.0694584	0.105838	0.153586	0.0743626	0.0786138	-0.187741	-0.273482	1.35145	1.88864	0.319083	0.399287
5%DAG	0.104193		0.0817825		0.042553		0.311551		0.979457		-0.486234
10%DAG	0.110351				0.0292737		0.394401				-1.02589
2%SM	0.0967257		0.0636287		0.0568208		0.204268		0.617342		-0.0690753
5%SM	0.105382		0.122831		0.096769		0.327922		1.56626		0.69905
10%SM	0.0686681		0.0574138		0.0439442		-0.289991		0.469063		-0.439822
2%S1P	0.0656272		0.0478768		0.0454195		-0.355337		0.206991		-0.392185
5%S1P	0.0746243		0.060609		0.055884		-0.169986		0.547198		-0.0930606
10%S1P	0.077247		0.125797		0.0418067		-0.120151		1.6007		-0.51176
2%CER1P	0.0874622		0.0928942		0.0429627		0.0590282		1.16325		-0.472412
5%CER1P	0.12681		0.0616236		0.0471328		0.594968		0.571147		-0.338763
10%CER1P	0.111856		0.0649075		0.0391997		0.413945		0.646049		-0.604654
DOPC	0.0839559		0.0414777		0.0596076		0.73213		-0.285165		0.237995
*NB: empty white cells represent liposome spots that were not analyzable (for example due to the presence of aggregates, liposome instability, washout, or lipid streaking during array fabrication). Some liposome compositions were present in duplicate on the arrays. Gray cells indicate that duplicate spots were not present.
DOPC Average		0.0616804						0.22832
	Log2(NBI/Average DOPC NBI)
Lysate	C-KSR-GS						N-KSR
Liposome/Array	1		2		3		1		2		3
5%C18CER	-0.201427		-0.023215		-0.28828		0.111057		0.760298		-0.695749
10%C18CER	0.61707		-0.20235		0.645307		0.185722		1.2489		-0.222923
15%C18CER	0.0749504		-0.406807		0.0537874		0.416217		1.61635		0.151816
5%DHCER	0.554661		-0.235285		0.575548		0.318139		1.44056		-0.445432
10%DHCER	0.752581		0.240691		0.695493		0.221192		1.38853		0.242815
15%DHCER	-0.182724		-0.338873		-0.26503		-0.355761		0.874399		-0.591234
2%Sph	0.107608	0.359141	0.00122005	0.302895	0.00582917	0.552313	-0.163498	0.110568	0.95432	1.0417	-0.0134118	0.254343
5%Sph	0.232664	0.349237	0.0895215	0.16987	0.162062	0.163605	0.163092	0.295419	1.28403	1.3004	0.0733377	0.256736
10%Sph	0.289047	-0.214325	0.420651	-0.0667478	0.191547	0.240465	-0.187741	-0.273482	1.35145	1.88864	0.319083	0.399287
5%DAG	0.393379		0.477561		0.257022		0.311551		0.979457		-0.486234
10%DAG	0.373821		-0.342537		0.218956		0.394401				-1.02589
2%SM	0.0613155		0.0624696		0.716558		0.204268		0.617342		-0.0690753
5%SM	0.0342525		0.212316		0.847958		0.327922		1.56626		0.69905
10%SM	-0.606141		-0.144794		-0.514369		-0.289991		0.469063		-0.439822
2%S1P	-0.0726887		0.334828		0.503446		-0.355337		0.206991		-0.392185
5%S1P	0.42436		0.3364		0.140621		-0.169986		0.547198		-0.0930606
10%S1P	0.0860063		-0.468642		-0.0057486		-0.120151		1.6007		-0.51176
2%CER1P	0.0777828		0.028015		-0.171501		0.0590282		1.16325		-0.472412
5%CER1P	0.504526		-0.0149831		0.0925869		0.594968		0.571147		-0.338763
10%CER1P	0.575106		0.355291		-0.2525		0.413945		0.646049		-0.604654
DOPC	-0.100421		0.0390537		0.0563053		0.73213		-0.285165		0.237995
Statistical Analysis Summary
Two-way ANOVA	Ordinary
Alpha	0.05
Source of Variation	% of total variation	P value	P value summary	Significant?
Interaction	9.361	0.8716	ns	No
Row Factor	27.34	0.0259	*	Yes
Column Factor	0.6717	0.341	ns	No
ANOVA table	SS (Type III)	DF	MS	F (DFn, DFd)	P value
Interaction	2.804	20	0.1402	F (20, 84) = 0.6391	P=0.8716
Row Factor	8.188	20	0.4094	F (20, 84) = 1.867	P=0.0259
Column Factor	0.2012	1	0.2012	F (1, 84) = 0.9172	P=0.3410
Residual	18.43	84	0.2193
Difference between column means
Predicted (LS) mean of C-KSR-GS	0.154
Predicted (LS) mean of N-KSR	0.2386
Difference between predicted means	-0.08463
SE of difference	0.08837
95% CI of difference	-0.2604 to 0.09110
Data summary
Number of columns (Column Factor)	2
Number of rows (Row Factor)	21
Number of values	126
Within each column, compare rows (simple effects within columns)
Number of families	2
Number of comparisons per family	20
Alpha	0.05
Šídák's multiple comparisons test	Predicted (LS) mean diff.	95.00% CI of diff.	Below threshold?	Summary	Adjusted P Value
C-KSR-GS
DOPC1 vs. 5%C18CER	0.171	-1.018 to 1.360	No	ns	>0.9999
DOPC1 vs. 10%C18CER	-0.6312	-1.960 to 0.6981	No	ns	0.955
DOPC1 vs. 15%C18CER	-0.05379	-1.735 to 1.628	No	ns	>0.9999
DOPC1 vs. 5%DHCER	-0.2983	-1.487 to 0.8907	No	ns	>0.9999
DOPC1 vs. 10%DHCER	-0.5629	-1.752 to 0.6260	No	ns	0.9562
DOPC1 vs. 15%DHCER	0.2622	-0.9267 to 1.451	No	ns	>0.9999
DOPC1 vs. 2%Sph	-0.2443	-1.308 to 0.8192	No	ns	>0.9999
DOPC1 vs. 5%Sph	-0.1463	-1.258 to 0.9659	No	ns	>0.9999
DOPC1 vs. 10%Sph	-0.1434	-1.173 to 0.8862	No	ns	>0.9999
DOPC1 vs. 5%DAG	-0.376	-1.565 to 0.8130	No	ns	0.9997
DOPC1 vs. 10%DAG	-0.2964	-1.626 to 1.033	No	ns	>0.9999
DOPC1 vs. 2%SM	-0.2801	-1.469 to 0.9088	No	ns	>0.9999
DOPC1 vs. 5%SM	-0.3648	-1.554 to 0.8241	No	ns	0.9998
DOPC1 vs. 10%SM	0.4218	-0.7672 to 1.611	No	ns	0.9983
DOPC1 vs. 2%S1P	-0.2552	-1.444 to 0.9338	No	ns	>0.9999
DOPC1 vs. 5%S1P	-0.3005	-1.489 to 0.8885	No	ns	>0.9999
DOPC1 vs. 10%S1P	0.2372	-1.092 to 1.566	No	ns	>0.9999
DOPC1 vs. 2%CER1P	0.04686	-1.282 to 1.376	No	ns	>0.9999
DOPC1 vs. 5%CER1P	-0.194	-1.383 to 0.9949	No	ns	>0.9999
DOPC1 vs. 10%CER1P	-0.226	-1.415 to 0.9630	No	ns	>0.9999
N-KSR
DOPC1 vs. 5%C18CER	-0.05854	-1.247 to 1.130	No	ns	>0.9999
DOPC1 vs. 10%C18CER	-0.4039	-1.593 to 0.7851	No	ns	0.9991
DOPC1 vs. 15%C18CER	-0.8841	-2.213 to 0.4452	No	ns	0.5737
DOPC1 vs. 5%DHCER	-0.4378	-1.627 to 0.7512	No	ns	0.9973
DOPC1 vs. 10%DHCER	-0.6175	-1.806 to 0.5714	No	ns	0.903
DOPC1 vs. 15%DHCER	0.0242	-1.165 to 1.213	No	ns	>0.9999
DOPC1 vs. 2%Sph	-0.364	-1.394 to 0.6657	No	ns	0.9984
DOPC1 vs. 5%Sph	-0.5622	-1.592 to 0.4675	No	ns	0.859
DOPC1 vs. 10%Sph	-0.4491	-1.561 to 0.6631	No	ns	0.9916
DOPC1 vs. 5%DAG	-0.6455	-1.975 to 0.6838	No	ns	0.9448
DOPC1 vs. 10%DAG	0.3157	-1.014 to 1.645	No	ns	>0.9999
DOPC1 vs. 2%SM	-0.2508	-1.440 to 0.9381	No	ns	>0.9999
DOPC1 vs. 5%SM	-0.8644	-2.053 to 0.3245	No	ns	0.4141
DOPC1 vs. 10%SM	0.08692	-1.102 to 1.276	No	ns	>0.9999
DOPC1 vs. 2%S1P	0.1802	-1.009 to 1.369	No	ns	>0.9999
DOPC1 vs. 5%S1P	0.1315	-1.198 to 1.461	No	ns	>0.9999
DOPC1 vs. 10%S1P	0.316	-1.013 to 1.645	No	ns	>0.9999
DOPC1 vs. 2%CER1P	0.2067	-1.123 to 1.536	No	ns	>0.9999
DOPC1 vs. 5%CER1P	-0.5831	-1.912 to 0.7462	No	ns	0.9793
DOPC1 vs. 10%CER1P	-0.1518	-1.341 to 1.037	No	ns	>0.9999
Test details	Predicted (LS) mean 1	Predicted (LS) mean 2	Predicted (LS) mean diff.	SE of diff.	N1	N2	t	DF
C-KSR-GS
DOPC1 vs. 5%C18CER	0	-0.171	0.171	0.3824	3	3	0.4471	84
DOPC1 vs. 10%C18CER	0	0.6312	-0.6312	0.4275	3	2	1.476	84
DOPC1 vs. 15%C18CER	0	0.05379	-0.05379	0.5408	3	1	0.09946	84
DOPC1 vs. 5%DHCER	0	0.2983	-0.2983	0.3824	3	3	0.7801	84
DOPC1 vs. 10%DHCER	0	0.5629	-0.5629	0.3824	3	3	1.472	84
DOPC1 vs. 15%DHCER	0	-0.2622	0.2622	0.3824	3	3	0.6857	84
DOPC1 vs. 2%Sph	0	0.2443	-0.2443	0.342	3	5	0.7142	84
DOPC1 vs. 5%Sph	0	0.1463	-0.1463	0.3577	3	4	0.4089	84
DOPC1 vs. 10%Sph	0	0.1434	-0.1434	0.3312	3	6	0.4331	84
DOPC1 vs. 5%DAG	0	0.376	-0.376	0.3824	3	3	0.9832	84
DOPC1 vs. 10%DAG	0	0.2964	-0.2964	0.4275	3	2	0.6932	84
DOPC1 vs. 2%SM	0	0.2801	-0.2801	0.3824	3	3	0.7325	84
DOPC1 vs. 5%SM	0	0.3648	-0.3648	0.3824	3	3	0.9541	84
DOPC1 vs. 10%SM	0	-0.4218	0.4218	0.3824	3	3	1.103	84
DOPC1 vs. 2%S1P	0	0.2552	-0.2552	0.3824	3	3	0.6673	84
DOPC1 vs. 5%S1P	0	0.3005	-0.3005	0.3824	3	3	0.7857	84
DOPC1 vs. 10%S1P	0	-0.2372	0.2372	0.4275	3	2	0.5548	84
DOPC1 vs. 2%CER1P	0	-0.04686	0.04686	0.4275	3	2	0.1096	84
DOPC1 vs. 5%CER1P	0	0.194	-0.194	0.3824	3	3	0.5074	84
DOPC1 vs. 10%CER1P	0	0.226	-0.226	0.3824	3	3	0.5909	84
N-KSR
DOPC1 vs. 5%C18CER	0	0.05854	-0.05854	0.3824	3	3	0.1531	84
DOPC1 vs. 10%C18CER	0	0.4039	-0.4039	0.3824	3	3	1.056	84
DOPC1 vs. 15%C18CER	0	0.8841	-0.8841	0.4275	3	2	2.068	84
DOPC1 vs. 5%DHCER	0	0.4378	-0.4378	0.3824	3	3	1.145	84
DOPC1 vs. 10%DHCER	0	0.6175	-0.6175	0.3824	3	3	1.615	84
DOPC1 vs. 15%DHCER	0	-0.0242	0.0242	0.3824	3	3	0.06328	84
DOPC1 vs. 2%Sph	0	0.364	-0.364	0.3312	3	6	1.099	84
DOPC1 vs. 5%Sph	0	0.5622	-0.5622	0.3312	3	6	1.698	84
DOPC1 vs. 10%Sph	0	0.4491	-0.4491	0.3577	3	4	1.255	84
DOPC1 vs. 5%DAG	0	0.6455	-0.6455	0.4275	3	2	1.51	84
DOPC1 vs. 10%DAG	0	-0.3157	0.3157	0.4275	3	2	0.7385	84
DOPC1 vs. 2%SM	0	0.2508	-0.2508	0.3824	3	3	0.656	84
DOPC1 vs. 5%SM	0	0.8644	-0.8644	0.3824	3	3	2.26	84
DOPC1 vs. 10%SM	0	-0.08692	0.08692	0.3824	3	3	0.2273	84
DOPC1 vs. 2%S1P	0	-0.1802	0.1802	0.3824	3	3	0.4712	84
DOPC1 vs. 5%S1P	0	-0.1315	0.1315	0.4275	3	2	0.3076	84
DOPC1 vs. 10%S1P	0	-0.316	0.316	0.4275	3	2	0.739	84
DOPC1 vs. 2%CER1P	0	-0.2067	0.2067	0.4275	3	2	0.4834	84
DOPC1 vs. 5%CER1P	0	0.5831	-0.5831	0.4275	3	2	1.364	84
DOPC1 vs. 10%CER1P	0	0.1518	-0.1518	0.3824	3	3	0.3969	84

## Sheet: T3.Lysate-IPM
Please see materials and methods Liposome Microarray-based assay as well as Table S1 in the Supplementary Materials for liposome composition and lipid abbreviations
NBI = normalized binding intensity score
	NBI scores
Lysate	C-KSR-GS						EGFP						PKC-C1(2)
Liposome/Array	1		2		3		1		2		3		1		2		3
2%DAG	0.0680371	0.0408547	0.071275		0.0781539	0.0874152	0.0704407	0.0458242	0.12601	0.237464	0.0965297	0.108143	1.22658	0.805498	0.275337	0.21717	0.688427	0.625586
5%DAG	0.0562842	0.0773607	0.122348	0.13917	0.0510841	0.0674299	0.0565584		0.166843	0.140345	0.135042		0.861094		0.275821		0.687994	0.604787
2%CerMix	0.0527999	0.0471687	0.0810879	0.0708813	0.0765153		0.0349417	0.039925	0.168049	0.0897861	0.122307	0.142133	0.118168	0.0338242	0.236773	0.136352	0.0953273	0.0935336
5%CerMix	0.074546		0.107002		0.0729309	0.0657269	0.0320361	0.0412317	0.147662	0.0829841	0.120902		0.201779	0.0984157	0.135302	0.12809	0.108859	0.103018
10%CerMix	0.0516984		0.0931963				0.048397		0.113349	0.075771	0.0922442	0.0726255	0.24763	0.122665	0.0748161		0.103049	0.0647795
2%SM	0.0488281		0.0837166		0.0804385		0.0375866		0.12111		0.115444		0.0444278		0.0864161		0.097313
5%SM	0.0555911		0.0783995		0.0804736		0.0313746		0.0938834		0.134003		0.0487128		0.0723753		0.102407
10%SM	0.0293335		0.0515112		0.0453973		0.0175756		0.055564		0.132655		0.0367595		0.0575744		0.101299
2%Sph	0.0367424		0.0646414				0.0409379		0.0951057				0.0293121				0.0692853
5%Sph	0.0327647		0.10028				0.0385097		0.0802179		0.134423		0.132533		0.0865466		0.102801
10%Sph	0.0479517		0.126584		0.0856288		0.0942591		0.0893487		0.14319		0.13884		0.125297		0.107028
2%DHCer			0.115597				0.0556232		0.0758457		0.130892		0.129671		0.128293		0.0869253
5%DHCer	0.0642315		0.137488		0.072761		0.067556		0.088463		0.0926996		0.167465				0.0784749
10%DHCer	0.0552483		0.0845505		0.0700598		0.0463491		0.0605397		0.12439		0.105359				0.0550032
2%C18Cer	0.0488902		0.0730312		0.0857642		0.043512		0.102406		0.104764		0.064046		0.10308		0.0995131
5%C18Cer	0.0463149		0.111365		0.114792		0.0346893		0.0838457		0.120625		0.119015		0.131751		0.0808364
10%C18Cer	0.0750671		0.126439		0.0642913		0.0656858						0.0959625		0.0652107		0.0767908
POPC	0.00763935	0.0688925	0.068408				0.00703845		0.0979233				0.0198851	0.121276	0.0279438		0.0235665	0.121276
IPM	0.0771895	0.047831	0.093556		0.0794438	0.0278985	0.109961	0.0690863	0.0818983	0.0901211	0.116213	0.106396	0.0503146	0.0540085	0.0898328	0.0852989	0.0870509	0.106906	0.0251236	0.0896407
*NB: empty white cells represent liposome spots that were not analyzable (for example due to the presence of aggregates, liposome instability, washout, or lipid streaking during array fabrication). Some liposome compositions were present multiples times on the arrays. Gray cells indicate that spots were not present.
Average IPM per Array	0.0625103		0.093556		0.0536712		0.0895238		0.0860097		0.100378		0.0521616		0.0875659		0.0969786
	Log2(NBI/Average DOPC NBI)
Lysate	C-KSR-GS						EGFP						PKC-C1(2)
Liposome/Array	1		2		3		1		2		3		1		2		3
2%DAG	0.12223	-0.61359	-0.392435		0.542169	0.703737	-0.345862	-0.96616	0.550965	1.46513	-0.0563989	0.107499	4.55551	3.94882	1.65276	1.31038	2.82757	2.68947
5%DAG	-0.151364	0.307508	0.387089	0.572942	-0.0712722	0.32924	-0.66253		0.955924	0.706408	0.427963		1.65529		1.37536		2.82666	2.64069
2%CerMix	-0.206344	-0.406263	-0.206344	-0.400426	0.511601		-0.98345	-1.16498	0.966314	0.0619924	0.285065	0.501796	1.17978	-0.624931	1.43506	0.638892	-0.0247774	-0.0521817
5%CerMix	0.254039		0.193734		0.442383	-0.120483	-1.1087	-1.11852	0.779728	-0.0516644	0.268398		1.95172	0.915902	0.627747	0.548713	0.166724	0.0871639
10%CerMix	-0.273972		-0.00555793				-0.887352		0.398197	-0.182854	-0.121913	-0.466896	2.24713	1.23367	-0.22702		0.0875916	-0.582129
2%SM	-0.35638		-0.160317		0.583739		-0.878184		0.493746		0.201747		-0.231524		-0.0190678		0.00496545
5%SM	-0.169238		-0.254987		0.584369		-1.1388		0.126371		0.416823		-0.098685		-0.274871		0.0785695
10%SM	-1.09154		-0.860944		-0.24154		-1.97483		-0.630349		0.40223		-0.504871		-0.60494		0.062887
2%Sph	-0.766647		-0.533372				-0.754963		0.145032				-0.831492				-0.485117
5%Sph	-0.93195		0.100134				-0.843179		-0.100575		0.421341		1.34529		-0.0168921		0.0841216
10%Sph	-0.382512		0.436191		0.673948		0.448231		0.054948		0.512483		1.41236		0.51691		0.142244
2%DHCer			0.305203				-0.312715		-0.181432		0.382928		1.31379		0.551006		-0.15789
5%DHCer	0.0391879		0.555405		0.439018		-0.0323167		0.0405752		-0.11481		1.6828				-0.305435
10%DHCer			-0.146017		0.384438		-0.57586		-0.506619		0.309424		1.01426				-0.81815
2%C18Cer	-0.354546		-0.357318		0.676227		-0.666987		0.251735		0.0617008		0.296121		0.235319		0.0372196
5%C18Cer	-0.432616		0.251395		1.09681		-0.993911		-0.0367634		0.265087		1.19009				-0.262662
10%C18Cer	0.264089		0.434535		0.260477		-0.0728187						0.879484		-0.42526		-0.336733
POPC	-3.03257	0.3602	-0.451667				-3.29507	-0.0357203	0.187152				-1.3913	0.322552	-1.64784		-2.04093
IPM	0.304311	-0.386146	0		0.565787	-0.943958	0.296652	-0.373871	-0.0706656	0.0673653	0.211327	0.0840007	-0.0520085	0.0501987	0.0368742	-0.0378415	-0.155808	0.140609	-1.94863	-0.113512
Two-way ANOVA	Ordinary	c-ksr-GS vs EGFP
Alpha	0.05
Source of Variation	% of total variation	P value	P value summary	Significant?
Interaction	4.549	0.9926	ns	No
Row Factor	29.49	0.0055	**	Yes
Time	0.9024	0.2644	ns	No
ANOVA table	SS (Type III)	DF	MS	F (DFn, DFd)	P value
Interaction	2.918	18	0.1621	F (18, 91) = 0.3532	P=0.9926
Row Factor	18.91	18	1.051	F (18, 91) = 2.289	P=0.0055
Time	0.5788	1	0.5788	F (1, 91) = 1.261	P=0.2644
Residual	41.77	91	0.459
Difference between column means
Predicted (LS) mean of C-KSR-GS	-0.06127
Predicted (LS) mean of EGFP	-0.2075
Difference between predicted means	0.1462
SE of difference	0.1302
95% CI of difference	-0.1124 to 0.4048
Data summary
Number of columns (Time)	2
Number of rows (Row Factor)	19
Number of values	129
Within each column, compare rows (simple effects within columns)
Number of families	2
Number of comparisons per family	18
Alpha	0.05
Dunnett's multiple comparisons test	Predicted (LS) mean diff.	95.00% CI of diff.	Below threshold?	Summary	Adjusted P Value
C-KSR-GS
IPM vs. 2%DAG	-0.3108	-1.595 to 0.9738	No	ns	0.999
IPM vs. 5%DAG	-0.4674	-1.697 to 0.7626	No	ns	0.976
IPM vs. 2%CerMix	-0.09684	-1.382 to 1.188	No	ns	0.9997
IPM vs. 5%CerMix	-0.4308	-1.793 to 0.9318	No	ns	0.9912
IPM vs. 10%CerMix	-0.09863	-1.798 to 1.601	No	ns	0.9998
IPM vs. 2%SM	-0.2607	-1.744 to 1.223	No	ns	0.9993
IPM vs. 5%SM	-0.2918	-1.775 to 1.192	No	ns	0.9993
IPM vs. 10%SM	0.4929	-0.9905 to 1.976	No	ns	0.9893
IPM vs. 2%Sph	0.4116	-1.288 to 2.111	No	ns	0.999
IPM vs. 5%Sph	0.1775	-1.522 to 1.877	No	ns	0.9996
IPM vs. 10%Sph	-0.4809	-1.964 to 1.002	No	ns	0.9902
IPM vs. 2%DHCer	-0.5436	-2.769 to 1.682	No	ns	0.999
IPM vs. 5%DHCer	-0.5829	-2.066 to 0.9005	No	ns	0.9674
IPM vs. 10%DHCer	-0.3576	-2.057 to 1.342	No	ns	0.9992
IPM vs. 2%C18Cer	-0.2265	-1.710 to 1.257	No	ns	0.9994
IPM vs. 5%C18Cer	-0.5436	-2.027 to 0.9398	No	ns	0.9835
IPM vs. 10%C18Cer	-0.5581	-2.042 to 0.9253	No	ns	0.978
IPM vs. POPC	0.8029	-0.6805 to 2.286	No	ns	0.7426
EGFP
IPM vs. 2%DAG	-0.2442	-1.419 to 0.9309	No	ns	0.9992
IPM vs. 5%DAG	-0.413	-1.727 to 0.9008	No	ns	0.9946
IPM vs. 2%CerMix	-0.0005003	-1.176 to 1.175	No	ns	>0.9999
IPM vs. 5%CerMix	0.1901	-1.042 to 1.423	No	ns	0.9994
IPM vs. 10%CerMix	0.1961	-1.036 to 1.429	No	ns	0.9994
IPM vs. 2%SM	0.004853	-1.434 to 1.444	No	ns	>0.9999
IPM vs. 5%SM	0.1425	-1.297 to 1.582	No	ns	0.9997
IPM vs. 10%SM	0.6783	-0.7609 to 2.117	No	ns	0.8832
IPM vs. 2%Sph	0.2489	-1.413 to 1.911	No	ns	0.9994
IPM vs. 5%Sph	0.1181	-1.321 to 1.557	No	ns	0.9997
IPM vs. 10%Sph	-0.3946	-1.834 to 1.045	No	ns	0.9958
IPM vs. 2%DHCer	-0.01897	-1.458 to 1.420	No	ns	>0.9999
IPM vs. 5%DHCer	-0.02053	-1.460 to 1.419	No	ns	>0.9999
IPM vs. 10%DHCer	0.2016	-1.238 to 1.641	No	ns	0.9995
IPM vs. 2%C18Cer	0.06181	-1.377 to 1.501	No	ns	0.9999
IPM vs. 5%C18Cer	0.1992	-1.240 to 1.638	No	ns	0.9995
IPM vs. 10%C18Cer	0.01677	-2.182 to 2.215	No	ns	>0.9999
IPM vs. POPC	1.911	0.4719 to 3.350	Yes	**	0.0023
Test details	Predicted (LS) mean 1	Predicted (LS) mean 2	Predicted (LS) mean diff.	SE of diff.	N1	N2	q	DF
C-KSR-GS
IPM vs. 2%DAG	-0.2384	0.07242	-0.3108	0.4285	5	5	0.7254	91
IPM vs. 5%DAG	-0.2384	0.229	-0.4674	0.4102	5	6	1.139	91
IPM vs. 2%CerMix	-0.2384	-0.1416	-0.09684	0.4285	5	5	0.226	91
IPM vs. 5%CerMix	-0.2384	0.1924	-0.4308	0.4545	5	4	0.948	91
IPM vs. 10%CerMix	-0.2384	-0.1398	-0.09863	0.5668	5	2	0.174	91
IPM vs. 2%SM	-0.2384	0.02235	-0.2607	0.4948	5	3	0.527	91
IPM vs. 5%SM	-0.2384	0.05338	-0.2918	0.4948	5	3	0.5897	91
IPM vs. 10%SM	-0.2384	-0.7313	0.4929	0.4948	5	3	0.9963	91
IPM vs. 2%Sph	-0.2384	-0.65	0.4116	0.5668	5	2	0.7262	91
IPM vs. 5%Sph	-0.2384	-0.4159	0.1775	0.5668	5	2	0.3132	91
IPM vs. 10%Sph	-0.2384	0.2425	-0.4809	0.4948	5	3	0.9721	91
IPM vs. 2%DHCer	-0.2384	0.3052	-0.5436	0.7421	5	1	0.7325	91
IPM vs. 5%DHCer	-0.2384	0.3445	-0.5829	0.4948	5	3	1.178	91
IPM vs. 10%DHCer	-0.2384	0.1192	-0.3576	0.5668	5	2	0.6309	91
IPM vs. 2%C18Cer	-0.2384	-0.01188	-0.2265	0.4948	5	3	0.4578	91
IPM vs. 5%C18Cer	-0.2384	0.3052	-0.5436	0.4948	5	3	1.099	91
IPM vs. 10%C18Cer	-0.2384	0.3197	-0.5581	0.4948	5	3	1.128	91
IPM vs. POPC	-0.2384	-1.041	0.8029	0.4948	5	3	1.623	91
EGFP
IPM vs. 2%DAG	-0.05604	0.1882	-0.2442	0.3911	6	6	0.6244	91
IPM vs. 5%DAG	-0.05604	0.3569	-0.413	0.4373	6	4	0.9444	91
IPM vs. 2%CerMix	-0.05604	-0.05554	-0.0005003	0.3911	6	6	0.001279	91
IPM vs. 5%CerMix	-0.05604	-0.2462	0.1901	0.4102	6	5	0.4634	91
IPM vs. 10%CerMix	-0.05604	-0.2522	0.1961	0.4102	6	5	0.4781	91
IPM vs. 2%SM	-0.05604	-0.0609	0.004853	0.479	6	3	0.01013	91
IPM vs. 5%SM	-0.05604	-0.1985	0.1425	0.479	6	3	0.2975	91
IPM vs. 10%SM	-0.05604	-0.7343	0.6783	0.479	6	3	1.416	91
IPM vs. 2%Sph	-0.05604	-0.305	0.2489	0.5531	6	2	0.45	91
IPM vs. 5%Sph	-0.05604	-0.1741	0.1181	0.479	6	3	0.2465	91
IPM vs. 10%Sph	-0.05604	0.3386	-0.3946	0.479	6	3	0.8237	91
IPM vs. 2%DHCer	-0.05604	-0.03707	-0.01897	0.479	6	3	0.0396	91
IPM vs. 5%DHCer	-0.05604	-0.03552	-0.02053	0.479	6	3	0.04285	91
IPM vs. 10%DHCer	-0.05604	-0.2577	0.2016	0.479	6	3	0.4209	91
IPM vs. 2%C18Cer	-0.05604	-0.1179	0.06181	0.479	6	3	0.129	91
IPM vs. 5%C18Cer	-0.05604	-0.2552	0.1992	0.479	6	3	0.4157	91
IPM vs. 10%C18Cer	-0.05604	-0.07282	0.01677	0.7317	6	1	0.02292	91
IPM vs. POPC	-0.05604	-1.967	1.911	0.479	6	3	3.989	91
PKC Data
ANOVA summary
F	5.677
P value	<0.0001
P value summary	****
Significant diff. among means (P < 0.05)?	Yes
R squared	0.6628
Brown-Forsythe test
F (DFn, DFd)	0.9429 (18, 52)
P value	0.5348
P value summary	ns
Are SDs significantly different (P < 0.05)?	No
Bartlett's test
Bartlett's statistic (corrected)
P value
P value summary
Are SDs significantly different (P < 0.05)?
ANOVA table	SS	DF	MS	F (DFn, DFd)	P value
Treatment (between columns)	77.08	18	4.282	F (18, 52) = 5.677	P<0.0001
Residual (within columns)	39.22	52	0.7543
Total	116.3	70
Data summary
Number of treatments (columns)	19
Number of values (total)	71
Number of families	1
Number of comparisons per family	18
Alpha	0.05
Dunnett's multiple comparisons test	Mean Diff.	95.00% CI of diff.	Below threshold?	Summary	Adjusted P Value	S-?
IPM vs. 2%DAG	-3.112	-4.594 to -1.629	Yes	****	<0.0001	A	2%DAG
IPM vs. 5%DAG	-2.79	-4.350 to -1.230	Yes	****	<0.0001	B	5%DAG
IPM vs. 2%CerMix	-0.7062	-2.188 to 0.7760	No	ns	0.8655	C	2%CerMix
IPM vs. 5%CerMix	-0.9973	-2.479 to 0.4849	No	ns	0.4351	D	5%CerMix
IPM vs. 10%CerMix	-0.8328	-2.393 to 0.7272	No	ns	0.7539	E	10%CerMix
IPM vs. 2%SM	-0.1991	-2.038 to 1.639	No	ns	0.9996	F	2%SM
IPM vs. 5%SM	-0.1826	-2.021 to 1.656	No	ns	0.9997	G	5%SM
IPM vs. 10%SM	0.06803	-1.770 to 1.906	No	ns	0.9999	H	10%SM
IPM vs. 2%Sph	0.3774	-1.759 to 2.513	No	ns	0.9993	I	2%Sph
IPM vs. 5%Sph	-0.7518	-2.590 to 1.087	No	ns	0.9524	J	5%Sph
IPM vs. 10%Sph	-0.9714	-2.810 to 0.8670	No	ns	0.7656	K	10%Sph
IPM vs. 2%DHCer	-0.8499	-2.688 to 0.9885	No	ns	0.8882	L	2%DHCer
IPM vs. 5%DHCer	-0.9696	-3.106 to 1.166	No	ns	0.9004	M	5%DHCer
IPM vs. 10%DHCer	-0.379	-2.515 to 1.757	No	ns	0.9993	N	10%DHCer
IPM vs. 2%C18Cer	-0.4705	-2.309 to 1.368	No	ns	0.999	O	2%C18Cer
IPM vs. 5%C18Cer	-0.7447	-2.881 to 1.391	No	ns	0.9874	P	5%C18Cer
IPM vs. 10%C18Cer	-0.3201	-2.159 to 1.518	No	ns	0.9994	Q	10%C18Cer
IPM vs. POPC	0.9084	-0.7614 to 2.578	No	ns	0.7314	R	POPC
Test details	Mean 1	Mean 2	Mean Diff.	SE of diff.	n1	n2	q
IPM vs. 2%DAG	-0.2809	2.831	-3.112	0.4832	7	6	6.44	DF
IPM vs. 5%DAG	-0.2809	2.509	-2.79	0.5085	7	5	5.485	52
IPM vs. 2%CerMix	-0.2809	0.4253	-0.7062	0.4832	7	6	1.462	52
IPM vs. 5%CerMix	-0.2809	0.7163	-0.9973	0.4832	7	6	2.064	52
IPM vs. 10%CerMix	-0.2809	0.5518	-0.8328	0.5085	7	5	1.638	52
IPM vs. 2%SM	-0.2809	-0.08188	-0.1991	0.5993	7	3	0.3322	52
IPM vs. 5%SM	-0.2809	-0.09833	-0.1826	0.5993	7	3	0.3047	52
IPM vs. 10%SM	-0.2809	-0.349	0.06803	0.5993	7	3	0.1135	52
IPM vs. 2%Sph	-0.2809	-0.6583	0.3774	0.6963	7	2	0.5419	52
IPM vs. 5%Sph	-0.2809	0.4708	-0.7518	0.5993	7	3	1.254	52
IPM vs. 10%Sph	-0.2809	0.6905	-0.9714	0.5993	7	3	1.621	52
IPM vs. 2%DHCer	-0.2809	0.569	-0.8499	0.5993	7	3	1.418	52
IPM vs. 5%DHCer	-0.2809	0.6887	-0.9696	0.6963	7	2	1.392	52
IPM vs. 10%DHCer	-0.2809	0.09805	-0.379	0.6963	7	2	0.5443	52
IPM vs. 2%C18Cer	-0.2809	0.1896	-0.4705	0.5993	7	3	0.7851	52
IPM vs. 5%C18Cer	-0.2809	0.4637	-0.7447	0.6963	7	2	1.069	52
IPM vs. 10%C18Cer	-0.2809	0.03916	-0.3201	0.5993	7	3	0.5341	52
IPM vs. POPC	-0.2809	-1.189	0.9084	0.5444	7	4	1.669	52
								52
